# Supplementary material for: Nonplantigrade Foot Posture: A Constraint on Dinosaur Body Size
Source: PLoS One. 2016 Jan 20;11(1):e0145716. doi: 10.1371/journal.pone.0145716 (PMC4720450; doi:10.1371/journal.pone.0145716)
Supplement: S1 Table — (XLSX) [file pone.0145716.s002.xlsx]

## Sheet: S1
S1 Table. Nonvolant terrestrial birds included in the analyses.
Species Name	Common Name	Body mass(g)
Struthio camelus	Ostrich	111000
Rhea americana	Greater Rhea	23000
Rhea pennata	Lesser Rhea	23900
Casuarius casuarius	Southern Cassowary	44000
Casuarius bennetti	Dwarf Cassowary	35000
Casuarius unappendiculatus	Northern Cassowary	47300
Dromaius novaehollandiae	Emu	34200
Apteryx australis	Brown Kiwi	2403.04
Apteryx owenii	Little Spotted Kiwi	1231.26
Apteryx haastii	Great Spotted Kiwi	2150.53
Apteryx rowi	Okarito Brown Kiwi	2294.26
Apteryx mantelli	North Island Brown Kiwi	2725
Strigops habroptilus	Kakapo	1750
Gallirallus australis	Weka	957.35
Megacrex inepta	New Guinea flightless rail	1200
Porphyrio mantelli	Takah?	2463
Gallinula mortierii	Tasmanian nativehen	1297.38
