# Supplementary material for: Nonplantigrade Foot Posture: A Constraint on Dinosaur Body Size
Source: PLoS One. 2016 Jan 20;11(1):e0145716. doi: 10.1371/journal.pone.0145716 (PMC4720450; doi:10.1371/journal.pone.0145716)
Supplement: S2 Table — (XLSX) [file pone.0145716.s003.xlsx]

## Sheet: S2
S2 Table. Twenty-four Mammalian Families considered as nonplantigrade in this study.
Antilocapridae
Bovidae
Camelidae
Canidae
Cervidae
Cuniculidae
Dasyproctidae
Dinomyidae
Elephantidae
Equidae
Felidae
Giraffidae
Hippopotamidae
Hyaenidae
Macroscelididae
Moschidae
Myrmecobiidae
Orycteropodidae
Rhinocerotidae
Suidae
Tapiridae
Tayassuidae
Thylacinidae
Tragulidae
