# Supplementary material for: Nonplantigrade Foot Posture: A Constraint on Dinosaur Body Size
Source: PLoS One. 2016 Jan 20;11(1):e0145716. doi: 10.1371/journal.pone.0145716 (PMC4720450; doi:10.1371/journal.pone.0145716)
Supplement: S4 Table — (XLSX) [file pone.0145716.s005.xlsx]

## Sheet: S4
S4 Table. Body size data of dinosaurs.
See refereces and Supplementary references for data source
Museum abbreviation FPDM;Fukui Prefectural Dinosaur Museum, Fukui, Japan
Taxon	volant or nonvolant	Clade	Log10 Body size (g)	Source
Saichania_chulsanensis	nonvolant	Ornithischia	5.78673	4
Hungarosaurus_tormai	nonvolant	Ornithischia	5.8377	4
Animantarx_ramaljonesi	nonvolant	Ornithischia	5.88316	4
Gargoyleosaurus_parkpinorum	nonvolant	Ornithischia	5.94988	4
Scolosaurus_cutleri	nonvolant	Ornithischia	6.10731	Mesaured from FPVM-V0000031
Gastonia_burgei	nonvolant	Ornithischia	6.14959	4
Edmontonia_longiceps	nonvolant	Ornithischia	6.35348	4
Euoplocephalus_tutus	nonvolant	Ornithischia	6.36729	4
Sauropelta_edwardsi	nonvolant	Ornithischia	6.47859	4
Ankylosaurus_magniventris	nonvolant	Ornithischia	6.6795	4
Psittacosaurus_sinensis	nonvolant	Ornithischia	3.6177	4
Yinlong_downsi	nonvolant	Ornithischia	3.74344	4
Psittacosaurus_neimongoliensis	nonvolant	Ornithischia	3.92666	4
Psittacosaurus_gobiensis	nonvolant	Ornithischia	3.97295	4
Protoceratops_andrewsi	nonvolant	Ornithischia	4.91748	4
Cerasinops_hodgskissi_	nonvolant	Ornithischia	5.07788	4
Montanoceratops_cerorynchus	nonvolant	Ornithischia	5.27323	4
Leptoceratops_gracilis	nonvolant	Ornithischia	5.6193	4
Centrosaurus_apertus	nonvolant	Ornithischia	6.39666	4
Agujaceratops_mariscalensis	nonvolant	Ornithischia	6.41877	4
Chasmosaurus_belli	nonvolant	Ornithischia	6.49103	4
Chasmosaurus_russelli	nonvolant	Ornithischia	6.54348	4
Styracosaurus_albertensis	nonvolant	Ornithischia	6.61992	4
Pachyrhinosaurus_canadensis	nonvolant	Ornithischia	6.64737	4
Pentaceratops_sternbergii	nonvolant	Ornithischia	7.03351	4
Triceratops_prorsus	nonvolant	Ornithischia	7.03745	4
Triceratops_horridus	nonvolant	Ornithischia	7.13149	4
Latirhinus_uitstlani	nonvolant	Ornithischia	5.95246	37
Gilmoreosaurus_mongolensis	nonvolant	Ornithischia	6.11337	4
Probactrosaurus_mazongshanensis	nonvolant	Ornithischia	6.1727	4
Bactrosaurus_johnsoni	nonvolant	Ornithischia	6.25463	4
Prosaurolophus_maximus	nonvolant	Ornithischia	6.49309	4
Lambeosaurus_lambei	nonvolant	Ornithischia	6.51855	4
Corythosaurus_intermedius	nonvolant	Ornithischia	6.53853	4
Maiasaura_peeblesorum	nonvolant	Ornithischia	6.56305	4
Hypacrosaurus_altispinus	nonvolant	Ornithischia	6.56693	4
Olorotitan_arharensis	nonvolant	Ornithischia	6.61621	4
Gryposaurus_latidens	nonvolant	Ornithischia	6.62638	4
Gryposaurus_notabilis	nonvolant	Ornithischia	6.63464	4
Brachylophosaurus_canadensis	nonvolant	Ornithischia	6.64918	4
Tsintaosaurus_spinorhinus	nonvolant	Ornithischia	6.6742	4
Parasaurolophus_cyrtoctristatus	nonvolant	Ornithischia	6.6935	4
Parasaurolophus_walkeri	nonvolant	Ornithischia	6.70906	4
Edmontosaurus_annectens	nonvolant	Ornithischia	6.82021	4
Saurolophus_osborni	nonvolant	Ornithischia	6.82208	4
Edmontosaurus_regalis	nonvolant	Ornithischia	6.88004	4
Shantungosaurus_giganteus	nonvolant	Ornithischia	7.2398	4
Eousdryosaurus_nanohallucis	nonvolant	Ornithischia	4.32461	38
Mochlodon_vorosi	nonvolant	Ornithischia	4.49594	4
Elrhazosaurus_nigeriensis	nonvolant	Ornithischia	4.68221	4
Valdosaurus_canaliculatus	nonvolant	Ornithischia	4.68221	4
Callovosaurus_leedsi	nonvolant	Ornithischia	4.81989	4
Zalmoxes_shqiperorum	nonvolant	Ornithischia	5.06485	4
Zalmoxes_robustus	nonvolant	Ornithischia	5.07444	4
Dysalotosaurus_lettowvorbecki	nonvolant	Ornithischia	5.15746	4
Draconyx_loureiroi	nonvolant	Ornithischia	5.69376	4
Tenontosaurus_tilletti	nonvolant	Ornithischia	5.78946	4
Tenontosaurus_dossi	nonvolant	Ornithischia	5.90238	4
Camptosaurus_dispar	nonvolant	Ornithischia	6.01586	4
Proa_valdearinnoensis	nonvolant	Ornithischia	6.124	39
Mantellisaurus_atherfieldensis	nonvolant	Ornithischia	6.15507	4
Ouranosaurus_nigeriensis	nonvolant	Ornithischia	6.18311	4
Rhabdodon_priscum	nonvolant	Ornithischia	6.22155	4
Hypselospinus_fittoni	nonvolant	Ornithischia	6.48401	4
Lurdusaurus_arenatus	nonvolant	Ornithischia	6.62231	4
Barilium_dawsoni	nonvolant	Ornithischia	6.63013	4
Muttaburrasaurus_langdoni	nonvolant	Ornithischia	6.63013	4
Iguanodon_bernissartensis	nonvolant	Ornithischia	6.91741	4
Iguanodon_seeleyi	nonvolant	Ornithischia	7.18572	4
Fruitadens_haagarorum	nonvolant	Ornithischia	2.86221	4
Tianyulong_confuciusi	nonvolant	Ornithischia	2.86842	4
Abrictosaurus_consors	nonvolant	Ornithischia	3.07969	4
Yueosaurus_tiantaiensis	nonvolant	Ornithischia	3.59065	4
Xiaosaurus_dashanpensis	nonvolant	Ornithischia	3.71571	4
Micropachycephalosaurus_hongtuyanensis	nonvolant	Ornithischia	3.77221	4
Lesothosaurus_diagnosticus	nonvolant	Ornithischia	3.80031	4
Jeholosaurus_shangyuanensis	nonvolant	Ornithischia	3.98516	4
Gasparinisaura_cincosaltensis	nonvolant	Ornithischia	4.09419	4
Othnielosaurus_consors	nonvolant	Ornithischia	4.21782	4
Orodromeus_makelai	nonvolant	Ornithischia	4.29365	4
Hypsilophodon_foxi	nonvolant	Ornithischia	4.38214	4
Stenopelix_valdensis	nonvolant	Ornithischia	4.4249	4
Pisanosaurus_mertii	nonvolant	Ornithischia	4.49452	4
Trinisaura_santamartaensis	nonvolant	Ornithischia	4.54136	40
Stormbergia_dangershoeki	nonvolant	Ornithischia	4.61242	4
Parksosaurus_warreni	nonvolant	Ornithischia	4.8433	4
Thescelosaurus_assiniboiensis	nonvolant	Ornithischia	5.03561	4
Thescelosaurus_neglectus	nonvolant	Ornithischia	5.52957	4
Stegoceras_validum	nonvolant	Ornithischia	4.20799	4
Homalocephale_calathocercos	nonvolant	Ornithischia	4.58553	4
Prenocephale_prenes	nonvolant	Ornithischia	4.79601	4
Pachycephalosaurus_wyomingensis	nonvolant	Ornithischia	5.56808	4
Kentrosaurus_aethiopicus	nonvolant	Ornithischia	6.20327	4
Gigantspinosaurus_sichuanensis	nonvolant	Ornithischia	6.34652	4
Loricatosaurus_priscus	nonvolant	Ornithischia	6.45332	4
Chungkingosaurus_jiangbeiensis	nonvolant	Ornithischia	6.4804	4
Stegosaurus_mjosi	nonvolant	Ornithischia	6.6742	4
Tuojiangosaurus_multispinus	nonvolant	Ornithischia	6.68004	4
Stegosaurus_ungulatus	nonvolant	Ornithischia	6.84223	4
Dacentrurus_armatus	nonvolant	Ornithischia	6.86773	4
Dicraeosaurus_sattleri	nonvolant	Sauropodomorpha	7.00703	4
Amargasaurus_cazaui	nonvolant	Sauropodomorpha	7.03089	4
Limaysaurus_tessonei	nonvolant	Sauropodomorpha	7.06428	4
Tornieria_africana	nonvolant	Sauropodomorpha	7.09006	4
Comahuesaurus_windhauseni	nonvolant	Sauropodomorpha	7.09102	4
Diplodocus_carnegiei	nonvolant	Sauropodomorpha	7.13991	4
Diplodocus_longus	nonvolant	Sauropodomorpha	7.17065	4
Diplodocus_hayi	nonvolant	Sauropodomorpha	7.21307	4
Apatosaurus_parvus	nonvolant	Sauropodomorpha	7.3852	4
Apatosaurus_excelsus	nonvolant	Sauropodomorpha	7.4849	4
Apatosaurus_ajax	nonvolant	Sauropodomorpha	7.52199	4
Apatosaurus_louisae	nonvolant	Sauropodomorpha	7.61562	4
Mamenchisaurus_youngi	nonvolant	Sauropodomorpha	6.79522	4
Shunosaurus_lii	nonvolant	Sauropodomorpha	6.8242	4
Omeisaurus_maoianus	nonvolant	Sauropodomorpha	6.89189	4
Yuanmousaurus_jiangyiensis	nonvolant	Sauropodomorpha	6.89189	4
Ferganasaurus_verzilini	nonvolant	Sauropodomorpha	6.94473	4
Omeisaurus_junghsiensis	nonvolant	Sauropodomorpha	6.94945	4
Dashanpusaurus_dongi	nonvolant	Sauropodomorpha	6.99222	4
Klamelisaurus_gobiensis	nonvolant	Sauropodomorpha	7.04223	4
Cetiosauriscus_stewarti	nonvolant	Sauropodomorpha	7.19262	4
Omeisaurus_tianfuensis	nonvolant	Sauropodomorpha	7.19748	4
Chuanjiesaurus_anaensis	nonvolant	Sauropodomorpha	7.21182	4
Mamenchisaurus_constructus	nonvolant	Sauropodomorpha	7.24529	4
Cetiosaurus_oxoniensis	nonvolant	Sauropodomorpha	7.43544	4
Turiasaurus_riodevensis	nonvolant	Sauropodomorpha	7.70692	4
Jobaria_tiguidensis	nonvolant	Sauropodomorpha	7.1339	4
Janenschia_robusta	nonvolant	Sauropodomorpha	7.13511	4
Camarasaurus_grandis	nonvolant	Sauropodomorpha	7.25946	4
Atlasaurus_imelakei	nonvolant	Sauropodomorpha	7.4147	4
Lourinhasaurus_alenquerensis	nonvolant	Sauropodomorpha	7.48579	4
Tehuelchesaurus_benitezii	nonvolant	Sauropodomorpha	7.61562	4
Kotasaurus_yamanpalliensis	nonvolant	Sauropodomorpha	6.70165	4
Antetonitrus_ingenipes	nonvolant	Sauropodomorpha	6.75126	4
Vulcanodon_karibaensis	nonvolant	Sauropodomorpha	6.99	4
Pampadromaeus_barberenai	nonvolant	Sauropodomorpha	3.93165	4
Saturnalia_tupiniquim	nonvolant	Sauropodomorpha	4.02722	4
Chromogisaurus_novasi	nonvolant	Sauropodomorpha	4.1157	4
Adeopapposaurus_mognai	nonvolant	Sauropodomorpha	4.64257	4
Sarahsaurus_aurifontanalis	nonvolant	Sauropodomorpha	5.00084	4
Anchisaurus_polyzelus	nonvolant	Sauropodomorpha	5.13849	4
Xixiposaurus_suni_	nonvolant	Sauropodomorpha	5.42149	4
Yunnanosaurus_huangi	nonvolant	Sauropodomorpha	5.63715	4
Massospondylus_carinatus	nonvolant	Sauropodomorpha	5.68819	4
Eucnemesaurus_fortis	nonvolant	Sauropodomorpha	5.8383	4
Plateosaurus_engelhardti	nonvolant	Sauropodomorpha	5.96259	4
Riojasaurus_incertus	nonvolant	Sauropodomorpha	6.05851	4
Ruehleia_bedheimensis	nonvolant	Sauropodomorpha	6.05851	4
Plateosauravus_cullingworthi	nonvolant	Sauropodomorpha	6.12757	4
Lessemsaurus_sauropoides	nonvolant	Sauropodomorpha	6.24553	4
Yimenosaurus_youngi	nonvolant	Sauropodomorpha	6.27969	4
Lufengosaurus_magnus	nonvolant	Sauropodomorpha	6.35392	4
Jingshanosaurus_xinwaensis	nonvolant	Sauropodomorpha	6.46502	4
Magyarosaurus_dacus	nonvolant	Sauropodomorpha	5.87282	4
Lirainosaurus_astibiae	nonvolant	Sauropodomorpha	6.25609	4
Ampelosaurus_atacis	nonvolant	Sauropodomorpha	6.40111	4
Rinconsaurus_caudamirus	nonvolant	Sauropodomorpha	6.61063	4
Atacamatitan_chilensis	nonvolant	Sauropodomorpha	6.6384	4
Saltasaurus_loricatus	nonvolant	Sauropodomorpha	6.76117	4
Neuquensaurus_australis	nonvolant	Sauropodomorpha	6.78341	4
Malawisaurus_dixeyi	nonvolant	Sauropodomorpha	6.84229	4
Jainosaurus_septentrionalis	nonvolant	Sauropodomorpha	7.07721	4
Epachthosaurus_sciuttoi	nonvolant	Sauropodomorpha	7.11326	4
Petrobrasaurus_puestohernandezi	nonvolant	Sauropodomorpha	7.17273	4
Antarctosaurus_brasilensis	nonvolant	Sauropodomorpha	7.3074	4
Diamantinasaurus_matildae	nonvolant	Sauropodomorpha	7.36318	4
Opisthocoelicaudia_skarzynskii	nonvolant	Sauropodomorpha	7.40514	4
Alamosaurus_sanjuanensis	nonvolant	Sauropodomorpha	7.5461	4
Futalognkosaurus_dukei	nonvolant	Sauropodomorpha	7.58136	4
Elaltitan_lilloi	nonvolant	Sauropodomorpha	7.63143	4
Dreadnoughtus_schrani	nonvolant	Sauropodomorpha	7.77299	41
Europasaurus_holgeri	nonvolant	Sauropodomorpha	6.01921	4
Euhelopus_zdanskyi	nonvolant	Sauropodomorpha	6.77263	4
Fukuititan_nipponensis	nonvolant	Sauropodomorpha	6.83375	4
Phuwiangosaurus_sirindhornae	nonvolant	Sauropodomorpha	6.9846	4
Cedarosaurus_weiskopfae	nonvolant	Sauropodomorpha	7.18457	4
Ligabuesaurus_leanzai	nonvolant	Sauropodomorpha	7.31037	4
Chubutisaurus_insignis	nonvolant	Sauropodomorpha	7.465	4
Giraffatitan_brancai	nonvolant	Sauropodomorpha	7.53152	4
Brachiosaurus_altithorax	nonvolant	Sauropodomorpha	7.75016	4
Lourinhanosaurus_antunesi	nonvolant	Theropoda	5.37664	4
Erectopus_superbus	nonvolant	Theropoda	5.47619	4
Australovenator_wintonensis	nonvolant	Theropoda	5.49649	4
Szechuanosaurus_zigongensis_(ZDM_9011)	nonvolant	Theropoda	5.56865	4
Concavenator_corcovatus	nonvolant	Theropoda	5.82556	4
Neovenator_salerii	nonvolant	Theropoda	6.00715	4
Metriacanthosaurus_parkeri	nonvolant	Theropoda	6.10373	4
Sinraptor_hepingensis	nonvolant	Theropoda	6.2963	4
Allosaurus_fragilis	nonvolant	Theropoda	6.40514	4
Carcharodontosaurus_saharicus	nonvolant	Theropoda	6.47632	4
Acrocanthosaurus_atokensis	nonvolant	Theropoda	6.53844	4
Chilantaisaurus_tashuikouensis	nonvolant	Theropoda	6.55514	4
Saurophaganax_maximus	nonvolant	Theropoda	6.57705	4
Mapusaurus_roseae	nonvolant	Theropoda	6.61708	4
Tyrannotitan_chubutensis	nonvolant	Theropoda	6.69176	4
Giganotosaurus_carolinii	nonvolant	Theropoda	6.78794	4
Parvicursor_remotus	nonvolant	Theropoda	2.13688	4
Ceratonykus_oculatus	nonvolant	Theropoda	2.47412	4
Shuvuuia_deserti	nonvolant	Theropoda	3.48426	4
Alvarezsaurus_calvoi	nonvolant	Theropoda	3.49734	4
Mononykus_olecranus	nonvolant	Theropoda	3.66832	4
Haplocheirus_sollers	nonvolant	Theropoda	4.29991	4
Patagonykus_puertai	nonvolant	Theropoda	4.52656	4
Sinosauropteryx_prima	nonvolant	Theropoda	2.99635	4
Compsognathus_longipes	nonvolant	Theropoda	3.19524	4
Compsognathus_corallestris	nonvolant	Theropoda	3.36626	4
Mirischia_asymmetrica	nonvolant	Theropoda	3.68063	4
Santanaraptor_placidus	nonvolant	Theropoda	3.73438	4
Tugulusaurus_faciles	nonvolant	Theropoda	4.05994	4
Nedcolbertia_justinhoffmani	nonvolant	Theropoda	4.12134	4
Ornitholestes_hermanni	nonvolant	Theropoda	4.1576	4
Huaxiagnathus_orientalis	nonvolant	Theropoda	4.30876	4
Coelurus_fragilis	nonvolant	Theropoda	4.46452	4
Sinocalliopteryx_gigas	nonvolant	Theropoda	4.50942	4
Aniksosaurus_darwini	nonvolant	Theropoda	4.57522	4
Tanycolagreus_topwilsoni	nonvolant	Theropoda	4.70845	4
Guanlong_wucaii	nonvolant	Theropoda	4.85484	4
Bagaraatan_ostromi	nonvolant	Theropoda	4.86627	4
Zuolong_salleei	nonvolant	Theropoda	4.94652	4
Procompsognathus_triassicus	nonvolant	Theropoda	3.05321	4
Tawa_hallae	nonvolant	Theropoda	3.57284	4
Coelophysis_bauri	nonvolant	Theropoda	3.99227	4
Coelophysis_rhodesiensis	nonvolant	Theropoda	4.1157	4
Eoraptor_lunensis	nonvolant	Theropoda	4.23723	4
Staurikosaurus_pricei	nonvolant	Theropoda	4.36496	4
Coelophysis_kayentakatae	nonvolant	Theropoda	4.48033	4
Guaibasaurus_candelariensis	nonvolant	Theropoda	4.48116	4
Liliensternus_liliensterni	nonvolant	Theropoda	4.92181	4
Sarcosaurus_woodi	nonvolant	Theropoda	5.00563	4
Herrerasaurus_ischigualastensis	nonvolant	Theropoda	5.43806	4
Cryolophosaurus_ellioti	nonvolant	Theropoda	5.54254	4
Dilophosaurus_wetherilli	nonvolant	Theropoda	5.54254	4
Dilophosaurus_sinensis	nonvolant	Theropoda	5.74943	4
Limusaurus_inextricabilis	nonvolant	Theropoda	4.23533	4
Masiakasaurus_knopfleri	nonvolant	Theropoda	4.29365	4
Genusaurus_sisteronis	nonvolant	Theropoda	4.96446	4
Elaphrosaurus_bambergi	nonvolant	Theropoda	5.42032	4
Deltadromeus_agilis	nonvolant	Theropoda	5.58065	4
Xenotarsosaurus_bonapartei	nonvolant	Theropoda	5.81814	4
Aucasaurus_garridoi	nonvolant	Theropoda	5.93038	4
Eoabelisaurus_mefi	nonvolant	Theropoda	5.94392	4
Ceratosaurus_nasicornis	nonvolant	Theropoda	5.98508	4
Skorpiovenator_bustingorryi	nonvolant	Theropoda	6.07857	4
Ekrixinatosaurus_novasi	nonvolant	Theropoda	6.09969	4
Majungasaurus_crenatissimus	nonvolant	Theropoda	6.20796	4
Carnotaurus_sastrei	nonvolant	Theropoda	6.21533	4
Mahakala_omnogovae	nonvolant	Theropoda	2.88215	4
Graciliraptor_lujiatunensis	nonvolant	Theropoda	3.24466	4
Sinornithosaurus_milleni	nonvolant	Theropoda	3.42627	4
Buitreraptor_gonzalezorum	nonvolant	Theropoda	3.51991	4
Bambiraptor_feinbergorum	nonvolant	Theropoda	3.55452	4
Saurornitholestes_langstoni	nonvolant	Theropoda	4.25634	4
Velociraptor_mongoliensis	nonvolant	Theropoda	4.27514	4
Tianyuraptor_ostromi	nonvolant	Theropoda	4.29365	4
Adasaurus_mongoliensis	nonvolant	Theropoda	4.64173	4
Neuquenraptor_argentinus	nonvolant	Theropoda	4.69425	4
Unenlagia_comahuensis	nonvolant	Theropoda	4.79601	4
Deinonychus_antirrhopus	nonvolant	Theropoda	4.98522	4
Achillobator_giganticus	nonvolant	Theropoda	5.65449	4
Austroraptor_cabazai	nonvolant	Theropoda	5.71522	4
Condorraptor_currumili	nonvolant	Theropoda	5.56175	4
Leshansaurus_qianweiensis	nonvolant	Theropoda	5.83525	4
Piatnitzkysaurus_floresi	nonvolant	Theropoda	5.87794	4
Afrovenator_abakensis	nonvolant	Theropoda	6.01586	4
Megalosaurus_bucklandii	nonvolant	Theropoda	6.15891	4
Torvosaurus_tanneri	nonvolant	Theropoda	6.38619	4
Suchomimus_tenerensis	nonvolant	Theropoda	6.46325	4
Shenzhousaurus_orientalis	nonvolant	Theropoda	4.23723	4
Garudimimus_brevipes	nonvolant	Theropoda	5.04744	4
Dromiceoiomimus_breviterius	nonvolant	Theropoda	5.09809	4
Anserimimus_planinychus	nonvolant	Theropoda	5.25166	4
Ornithomimus_edmontonicus	nonvolant	Theropoda	5.25166	4
Struthiomimus_altus	nonvolant	Theropoda	5.25166	4
Archaeornithomimus_asiaticus	nonvolant	Theropoda	5.27611	4
Gallimimus_bullatus	nonvolant	Theropoda	5.67959	4
Beishanlong_grandis	nonvolant	Theropoda	5.79361	4
Avimimus_portentosus	nonvolant	Theropoda	4.04545	4
Khaan_mckennai	nonvolant	Theropoda	4.41577	4
Nomingia_gobiensis	nonvolant	Theropoda	4.57106	4
Ingenia_yanshini	nonvolant	Theropoda	4.59983	4
Chirostenotes_pergracilis	nonvolant	Theropoda	4.70845	4
Nankangia_jiangxiensis	nonvolant	Theropoda	4.98582	42
Citipati_osmolskae	nonvolant	Theropoda	5.0934	4
Anzu_wyliei	nonvolant	Theropoda	5.43423	43
Gigantoraptor_erlianensis	nonvolant	Theropoda	6.3004	4
Falcarius_utahensis	nonvolant	Theropoda	4.92181	4
Erliansaurus_bellamanus	nonvolant	Theropoda	5.29987	4
Nothronychus_graffami	nonvolant	Theropoda	6.07515	4
Suzhousaurus_megatheroides	nonvolant	Theropoda	6.48763	4
Mei_long	nonvolant	Theropoda	2.92741	4
IGM100_1128	nonvolant	Theropoda	3.00014	4
Jinfengopteryx_elegans	nonvolant	Theropoda	3.16237	4
Sinornithoides_youngi	nonvolant	Theropoda	3.54079	4
Elopteryx_nopcsai	nonvolant	Theropoda	4.13684	4
Saurornithoides_mongoliensis	nonvolant	Theropoda	4.27514	4
Linhevenator_tani	nonvolant	Theropoda	4.40528	4
Troodon_formosus	nonvolant	Theropoda	4.67556	4
Troodon_inequalis	nonvolant	Theropoda	4.75927	4
Timimus_hermani	nonvolant	Theropoda	4.70845	4
Xiongguanlong_baimoensis	nonvolant	Theropoda	5.23507	4
Stokesosaurus_langhami	nonvolant	Theropoda	5.69389	4
Alectrosaurus_olseni	nonvolant	Theropoda	5.7973	4
Appalachiosaurus_montgomeriensis	nonvolant	Theropoda	5.94889	4
Teratophoneus_curriei	nonvolant	Theropoda	5.97613	4
Dryptosaurus_aquilunguis	nonvolant	Theropoda	6.01152	4
Albertosaurus_sarcophagus	nonvolant	Theropoda	6.30381	4
Tarbosaurus_bataar	nonvolant	Theropoda	6.37016	4
Gorgosaurus_libratus	nonvolant	Theropoda	6.3957	4
Daspletosaurus_torosus	nonvolant	Theropoda	6.43302	4
Tyrannosaurus_rex	nonvolant	Theropoda	6.88613	4
Microraptor_gui	volant	Theropoda	3.17593	4
Microraptor_zhaoianus	volant	Theropoda	2.59773	4
Rahonavis_ostromi	volant	Theropoda	2.76053	4
Xiaotingia_zhengi	volant	Theropoda	2.895	4
Anchiornis_huxleyi	volant	Theropoda	2.84505	4
Alethoalaornis_agitornis	volant	Avialae	2.15116	4
Alexornis_antecedens	volant	Avialae	1.51498	4
Apsaravis_ukhaana	volant	Avialae	2.05953	4
Baptornis_varneri	nonvolant	Avialae	4.01282	4
Boluochia_zhengi	volant	Avialae	2.09335	4
Cathayornis_yandica	volant	Avialae	1.35933	4
Changchengornis_hengdaoziensis	volant	Avialae	1.99522	4
Chaoyangia_beishanensis	volant	Avialae	2.48637	4
Concornis_lacustris	volant	Avialae	1.66184	4
Confuciusornis_sanctus	volant	Avialae	2.67654	4
Confuciusornis_feducciai	volant	Avialae	3.03204	4
Dapingfangornis_sentisorhinus	volant	Avialae	1.71548	4
Didactylornis_jii	volant	Avialae	3.48929	4
Eoconfuciusornis_zhengi	volant	Avialae	2.22217	4
Eoenantiornis_buhleri	volant	Avialae	2.03614	4
Eolalulavis_hoyasi	volant	Avialae	1.74144	4
Epidexipteryx_hui	volant	Avialae	2.59265	4
Gansus_yumensis	volant	Avialae	2.03614	4
Gargantuavis_philoinos	nonvolant	Avialae	5.27611	4
Hesperornis_regalis	nonvolant	Avialae	4.36137	4
Hesperornis_crassipes	nonvolant	Avialae	4.38295	4
Hongshanornis_longicresta	volant	Avialae	1.48493	4
Huoshanornis_huji	volant	Avialae	1.41968	4
Iberomesornis_romerali	volant	Avialae	1.19968	4
Ichthyornis_dispar	volant	Avialae	1.9581	4
Jeholornis_prima	volant	Avialae	3.4146	4
Jibeinia_luanhera	volant	Avialae	1.55997	4
Jixiangornis_orientalis	volant	Avialae	3.07588	4
Liaoningornis_longiditris	volant	Avialae	1.80817	4
Longchengornis_sanyanensis	volant	Avialae	1.92623	4
Longipteryx_chaoyangensis	volant	Avialae	2.11402	4
Longirostravis_hani	volant	Avialae	1.49684	4
Neuquenornis_volans	volant	Avialae	2.60337	4
Omnivoropteryx_sinousaorum	volant	Avialae	2.60337	4
Paraprotopteryx_gracilis	volant	Avialae	1.27755	4
Patagopteryx_deferrariisi	nonvolant	Avialae	3.38882	4
Pengornis_houi	volant	Avialae	2.3998	4
Qiliania_graffini	volant	Avialae	1.11694	4
Sapeornis_chaoyangensis	volant	Avialae	3.27883	4
Shanweiniao_cooperorum	volant	Avialae	1.49684	4
Shenzhouraptor_sinensis	volant	Avialae	2.8727	4
Sinornis_santensis	volant	Avialae	1.43011	4
Vegavis_iaai	volant	Avialae	2.84316	4
Vescornis_hebeiensis	volant	Avialae	1.57089	4
Vorona_berivotrensis	volant	Avialae	3.23232	4
Yanornis_martini	volant	Avialae	3.1738	4
Yixianornis_grabaui	volant	Avialae	2.49836	4
Jeholornis_palmapenis	volant	Avialae	2.92197	4
Shenquiornis_mengi	volant	Avialae	2.45365	4
Longicrusavis_houi	volant	Avialae	1.71511	4
Hollanda_luceria	volant	Avialae	3.4235	4
Dalianraptor_cuhe	volant	Avialae	2.8727	4
Schizooura_lii	volant	Avialae	2.32142	4
