# Supplementary material for: Nonplantigrade Foot Posture: A Constraint on Dinosaur Body Size
Source: PLoS One. 2016 Jan 20;11(1):e0145716. doi: 10.1371/journal.pone.0145716 (PMC4720450; doi:10.1371/journal.pone.0145716)
Supplement: S6 Table — (XLSX) [file pone.0145716.s007.xlsx]

## Sheet: S6
S6 Table. Dataset for the evolutionary model fitting using paleoTS module of R.
Dinosauromorpha+Scleromochlus
Time bin	lower limit	upperlimit	nn(number of species)	mm (mean)	vv (variance)	tt (average of midpoint of age estimates for taxa in each time bin)
Callovian	166.1	163.5	13	2.89763	0.0568306	165.088
Bathonian	168.3	166.1	5	2.98256	0.0463901	167.4
Aalenian-Bajocian	174.1	168.3	17	2.79406	0.127094	169.294
Toarcian	182.7	174.1	3	2.67841	0.227884	182.45
Pliensbachian	190.8	182.7	8	2.84444	0.0884869	187.7
Hettangian-Sinemurian	201.3	190.8	24	2.49257	0.118408	195.219
Rhaetian	208.5	201.3	3	2.39434	0.332303	204.9
Norian	227	208.5	27	2.47167	0.157433	213.054
Carnian	237	227	8	2.30403	0.0263738	229.5
Anisian-Ladinian	242	237	4	1.96208	0.031139	238.575
Non-ornithodiran Archosauromorpha
Time bin	lower limit	upperlimit	nn(number of species)	mm (mean)	vv (variance)	tt (average of midpoint of age estimates for taxa in each time bin)
Sinemurian	199.3	190.8	5	1.90799	0.0159422	194.84
Hettangian	201.3	199.3	2	1.97332	0.0472968	200.55
Norian-Rhaetian	227	201.3	34	2.05467	0.266051	215.926
Carnian	237	227	5	2.46506	0.101057	230
Ladinian	242	237	8	2.26126	0.116077	237.156
Anisian	247.2	242	12	2.08368	0.1172	243.975
Therapsids
Time bin	lower limit	upperlimit	nn(number of species)	mm (mean)	vv (variance)	tt (average of midpoint of age estimates for taxa in each time bin)
Aalenian-Callovian	174.1	163.5	4	1.5628	0.215594	165.787
Pliensbachian-Toarcian	190.8	174.1	3	1.58197	0.474018	185.95
Hettangian-Sinemurian	201.3	190.8	6	1.43742	0.155119	194.533
Norian-Rhaetian	227	201.3	11	1.80369	0.287238	219.786
Carnian	237	227	19	2.12941	0.151971	232.132
Ladinian	242	237	3	1.99455	0.022681	239.117
Anisian	247.2	242	54	2.14326	0.104593	244.9
Pseudosuchia
Time bin	lower limit	upperlimit	nn(number of species)	mm (mean)	vv (variance)	tt (average of midpoint of age estimates for taxa in each time bin)
Sinemurian	199.3	190.8	5	1.90799	0.0159422	194.84
Hettangian	201.3	199.3	2	1.93462	0.00855017	200.55
Norian-Rhaetian	227	201.3	22	2.33628	0.0731101	216.101
Carnian	237	227	2	2.77782	0.00246319	229.5
Ladinian	242	237	4	2.44256	0.162422	237.312
Anisian	247.2	242	4	2.27359	0.0211172	243.975
