# Supplementary material for: Nonplantigrade Foot Posture: A Constraint on Dinosaur Body Size
Source: PLoS One. 2016 Jan 20;11(1):e0145716. doi: 10.1371/journal.pone.0145716 (PMC4720450; doi:10.1371/journal.pone.0145716)
Supplement: S7 Table — (XLSX) [file pone.0145716.s008.xlsx]

## Sheet: S7
Table S7. Results of Skewness, Silverman's tests and tets for normality.
	Non- Volant terrestrial birds	Nearctic extinct non-plantigrade mammals	All mammal	Plantigrade mammals	Non-plantigrade mammals	Non-plnatigrade mammals without Macroscelidae	Non- Volant Dinosaurs	Mesozoic volant dinosaurs	Theropod	Sauropodomorpha	Ornithischia
Number of species	17	326	2732	2402	330	316	310	53	130	80	100
Kolmogorov-Smirnov Test for Normality	p-value = 0.106	p-value = 0.428	p-value < 0.001	p-value < 0.001	p-value = 0.325	p-value = 0.912	p-value = 0.011	p-value = 0.7665	p-value = 0.531	p-value = 0.006	p-value = 0.005
Skewness	0.363415	-0.0321563	0.7309	0.520564	-0.630279	0.192868	-0.46284	0.0759	-0.335713	-1.54542	-0.691983
Number of modes by Silverman's test	2	1	1	1	2	1	2	2	2	2	2
location of mode(s)	3.30232	4.85316	1.70755	1.72128	1.67868	4.72802	4.43029	1.90098	4.48023	4.01754	4.56154
	4.53565				4.72139		6.55542	2.70838	5.86885	7.10717	6.53119
Sauropodomorpha											7.8432e-12
Ornithischia
