# Supplementary material for: Nonplantigrade Foot Posture: A Constraint on Dinosaur Body Size
Source: PLoS One. 2016 Jan 20;11(1):e0145716. doi: 10.1371/journal.pone.0145716 (PMC4720450; doi:10.1371/journal.pone.0145716)
Supplement: S8 Table — (XLSX) [file pone.0145716.s009.xlsx]

## Sheet: S8
S8 Table. Comparisons of body mass distribution between different groups by Kolmogorov-Smirnov Test.
Kolmogorov-Smirnov Test	Non- Volant terrestrial birds	Nearctic extinct non-plantigrade mammals	All mammal	Plantigrade mammals	Non-plantigrade mammals	Non-plnatigrade mammals without Macroscelidae	Non- Volant Dinosaurs	Mesozoic volant dinosaurs	Theropod	Sauropodomorpha	Ornithischia
Non- Volant terrestrial birds		0.0078255	1.34044e-05	1.88611e-07	0.0348411	0.009353	2.07458e-05	2.52014e-05	0.0084741	1.86073e-09	5.8656e-05
Nearctic extinct non-plantigrade mammals			1.034e-14	1.034e-14	0.00090381	0.0176579	1.034e-14	1.034e-14	9.4e-05	1.034e-14	1.034e-14
All mammal							1.034e-14	1	1.034e-14	1.034e-14	1.034e-14
Plantigrade mammals					1.034e-14	1.034e-14	1.034e-14	1	1.034e-14	1.034e-14	1.034e-14
Non-plantigrade mammals							1.034e-14	1.034e-14	3.33559e-06	1.034e-14	1.034e-14
Non-plnatigrade mammals without Macroscelidea							1.034e-14	1.034e-14	7.1487e-06	1.034e-14	1.034e-14
Mesozoic volant dinosaurs							1.034e-14		1.034e-14	1.034e-14	1.034e-14
Theropod										1.034e-14	4.62151e-05
Sauropodomorpha											9.7008e-12
P-values are adjusted using the Bonferroni method.
