# Supplementary material for: Nonplantigrade Foot Posture: A Constraint on Dinosaur Body Size
Source: PLoS One. 2016 Jan 20;11(1):e0145716. doi: 10.1371/journal.pone.0145716 (PMC4720450; doi:10.1371/journal.pone.0145716)
Supplement: S9 Table — (XLSX) [file pone.0145716.s010.xlsx]

## Sheet: S9
S9 Table. Results of the evolutionary model fitting using paleoTS module of R.
Lineage	Foot Posture	Model	logL	AICc	Akaike weight	≥1/8 of best Akaike weight?	μ (step mean)	σ² (step variance)	θ (trait optimum)	ω (trait variance)	α (constraint parameter)	Anc	k	n
Dinosauromorpha + Scleromochlus	Non-plantigrade	GRW	7.06867	-4.13733	0.864	Yes	0.0106259	0				2.1344	3	10
Dinosauromorpha + Scleromochlus	Non-plantigrade	URW	2.46068	0.792924	0.073	No		0.00359463				2.02469	2	10
Dinosauromorpha + Scleromochlus	Non-plantigrade	Stasis	-2.6506	11.0155	0	No			2.58612	0.0876636			2	10
Dinosauromorpha + Scleromochlus	Non-plantigrade	OU	7.43506	1.12987	0.062	No		1e-10	3.65144		0.00980001	2.09136	4	10
Non-ornithodiran Archosauromorpha	plantigrade	GRW	4.14739	9.70522	0.025	No	-0.00627958	0				2.23377	3	6
Non-ornithodiran Archosauromorpha	plantigrade	URW	2.39826	3.20348	0.647	Yes		0.00165977				2.14473	2	6
Non-ornithodiran Archosauromorpha	plantigrade	Stasis	1.71961	4.56077	0.328	Yes			2.1014	0.0191994			2	6
Non-ornithodiran Archosauromorpha	plantigrade	OU	4.12701	39.746	0	No		1e-10	-7.53867		0.000661134	2.23787	4	6
Therapsida	plantigrade	GRW	4.88384	4.23231	0.3	Yes	-0.0100313	0				2.13791	3	7
Therapsida	plantigrade	URW	2.18769	2.62462	0.671	Yes		0.00273785				2.1326	2	7
Therapsida	plantigrade	Stasis	-0.95264	8.90528	0.029	No			1.88046	0.0499126			2	7
Therapsida	plantigrade	OU	5.0372	17.9256	0	No		1e-10	0.684922		0.00889978	2.14598	4	7
Pseudosuchia	plantigrade	GRW	0.694647	16.6107	0.007	No	-0.00789557	0.00870883				2.29539	3	6
Pseudosuchia	plantigrade	URW	0.529868	6.94026	0.869	Yes		0.00946653				2.28948	2	6
Pseudosuchia	plantigrade	Stasis	-1.42035	10.8407	0.124	Yes			2.27315	0.0897404			2	6
Pseudosuchia	plantigrade	OU	0.976671	46.0467	0	No		0.0125587	2.17709		0.0491137	2.28653	4	6
Bold=best fitted model (lowest AICc)
Italic=a model that is non-negligible
